# Supplementary material for: An In Vitro Model of Angiogenesis during Wound Healing Provides Insights into the Complex Role of Cells and Factors in the Inflammatory and Proliferation Phase
Source: Int J Mol Sci. 2018 Sep 25;19(10):2913. doi: 10.3390/ijms19102913 (PMC6213254; doi:10.3390/ijms19102913)
Supplement: Supplementary file 1 [file ijms-19-02913-s001.zip]

Archive with 1 entries (1 files):
- ijms-347798-supplementary.xlsx
