# Supplementary material for: An In Vitro Model of Angiogenesis during Wound Healing Provides Insights into the Complex Role of Cells and Factors in the Inflammatory and Proliferation Phase
Source: Int J Mol Sci. 2018 Sep 25;19(10):2913. doi: 10.3390/ijms19102913 (PMC6213254; doi:10.3390/ijms19102913)
Supplement: Supplementary file 1 [file ijms-19-02913-s001.zip › ijms-347798-supplementary.xlsx]

## Sheet: summary
	average N=2
	Unconditioned media sample	M1-conditioned media	M2-conditioned media
reference	138732	86575.5	75095.5
Activin A	1474.5	1405.5	1103
ADAMTS-1	1784	1892.5	1757.5
Angiogenin	1281	1318	1378.5
Angiopoietin-1	1542	1813.5	1306
Angiopoietin-2	1987.5	1914	1576.5
Angiostatin/Plasminogen	1549.5	1099.5	1303.5
Amphiregulin	1251.5	2945	6280.5
Artemin	1644	1607	1853.5
reference	95309.5	70221.5	89212
Tissue Factor/Factor III	1435	1990.5	1768
CXCL16	1159	16866	8626.5
DPPIV/CD26	2177.5	2088	1940
EGF	207538	149082	147511
EG-VEGF	1933.5	2049.5	2084
Endoglin/CD105	1150.5	1261.5	1182.5
Endostatin/Collagen XVIII	1109	1005.5	1141
Endothelin-1	4342.5	7872.5	7127
FGF acidic	1261.5	1332	1388
FGF basic	31672	63679	58372
FGF-4	1366.5	1079	1273.5
FGF-7/KGF	1842	1106.5	1347
GDNF	1286	1542.5	1209
GM-CSF	1160.5	1765.5	1317
HB-EGF	1733.5	23530.5	20604
HGF	4724.5	4000.5	4030
IGFBP-1	2081.5	2139	2213.5
IGFBP-2	1307.5	2609	3302.5
IGFBP-3	1148	48924	26929
IL-1 beta	1208.5	9036	1961
CXCL8/IL-8	1205.5	117246	65014
LAP (TGF-beta 1)	2372	3130.5	3564
Leptin	1486.5	1292	1212.5
CCL2/MCP-1	1196.5	202072	1059
CCL3/MIP-1 alpha	1374	58320	1533.5
MMP-8	1451	15991	24544.5
MMP-9	1395	144555	141678
NRG1-beta 1	1551.5	2073	1911.5
Pentraxin 3	1409	6975.5	1964.5
PD-ECGF	1328	1490	1308.5
PDGF-AA	1255	102538	107238
PDGF-AB/PDGF-BB	1037	1395.5	2075
Persephin	1507	1844	2037.5
CXCL4/PF4	1494.5	1566	1864.5
PlGF	1362.5	1288	1506
Prolactin	1662	1775.5	1149
Serpin B5/Maspin	1349.5	1884	1712.5
Serpin E1/PAI-1	1409	6093	9186.5
Serpin F1/PEDF	1310.5	21979.5	19719
TIMP-1	1457.5	178434	189804
TIMP-4	1237.5	1699	1318.5
Thrombospondin-1	1470	5364	2698.5
Thrombospondin-2	1180.5	1545.5	986
uPA	1191.5	58007.5	79609.5
Vasohibin	1333.5	1339	1693.5
VEGF	33954	49455.5	57578
VEGF-C	1384	1269.5	1040
reference	95159.5	62742.5	85432.5
negative spots	1132	678	689

## Sheet: membrane_1
line/column	A	B	C	D	E	F
0
1	149447	1359	1260	1230	1479	97513
2	128017	1511	1312	1518	1220	92806
3	1617	1378	1347	1417	1369	1365
4	896	940	974	1485	1449	1217
5	1591	1805	1416	1349	1514	961
6	1358	2550	2051	1441	1107	996
7	1753	213945	5507	1392	1631	1238
8	1815	201132	3942	1711	1284	1185
9	1443	2243	2218	1515	1363	1247
10	1119	1624	1945	1303	1112	1009
11	1643	1281	1165	1537	1369	1060
12	1441	1020	1450	1119	1571	867
13	2015	1051	1100	1283	1057	1337
14	1960	1167	1196	1227	1304	534
15	1493	4540	1260	880	1150	1117
16	1606	4145	1157	1194	1233	1461
17	1206	1222	1016	1195	1278	994
18	1297	1301	1395	1819	1389	758
19	1354	29363	2234	1425	31689	1466
20	1934	33981	2510	1564	36219	1530
21	1055	1521	1266	1539	1590	1152
22	1221	1212	1707	1186	1178	1300
23	91379	1591	1253	1925	1391	1187
24	99240	2093	1140	1399	840	1077
	Average	SD
reference	138732	10715	A1, A2 Reference Spots N/A
Activin A	1474.5	116.5	A5, A6 Activin A 3624
ADAMTS-1	1784	31	A7, A8 ADAMTS-1 9510
Angiogenin	1281	162	A9, A10 Angiogenin 283 ANG
Angiopoietin-1	1542	101	A11, A12 Angiopoietin-1 284 Ang-1 _
Angiopoietin-2	1987.5	27.5	A13, A14 Angiopoietin-2 285 Ang-2
Angiostatin/Plasminogen	1549.5	56.5	A15, A16 Angiostatin/Plasminogen 5340
Amphiregulin	1251.5	45.5	A17, A18 Amphiregulin 374 AR
Artemin	1644	290	A19, A20 Artemin 9048
reference	95309.5	3930.5	A23, A24 Reference Spots N/A
Tissue Factor/Factor III	1435	76	B1, B2 Coagulation Factor III 2152 TF
CXCL16	1159	219	B3, B4 CXCL16 58191
DPPIV/CD26	2177.5	372.5	B5, B6 DPPIV 1803 CD26
EGF	207538	6406.5	B7, B8 EGF 1950
EG-VEGF	1933.5	309.5	B9, B10 EG-VEGF 84432 PK1
Endoglin/CD105	1150.5	130.5	B11, B12 Endoglin 2022 CD105
Endostatin/Collagen XVIII	1109	58	B13, B14 Endostatin/Collagen XVIII 80781
Endothelin-1	4342.5	197.5	B15, B16 Endothelin-1 1906 ET-1 +
FGF acidic	1261.5	39.5	B17, B18 FGF acidic 2246 FGF-1
FGF basic	31672	2309	B19, B20 FGF basic 2263 FGF-2
FGF-4	1366.5	154.5	B21, B22 FGF-4 2249
FGF-7/KGF	1842	251	B23, B24 FGF-7 2252 KGF
GDNF	1286	26	C1, C2 GDNF 2668
GM-CSF	1160.5	186.5	C3, C4 GM-CSF 1437
HB-EGF	1733.5	317.5	C5, C6 HB-EGF 1839
HGF	4724.5	782.5	C7, C8 HGF 3082
IGFBP-1	2081.5	136.5	C9, C10 IGFBP-1 3484
IGFBP-2	1307.5	142.5	C11, C12 IGFBP-2 3485
IGFBP-3	1148	48	C13, C14 IGFBP-3 3486
IL-1 beta	1208.5	51.5	C15, C16 IL-1β 3553 IL-1F2
CXCL8/IL-8	1205.5	189.5	C17, C18 IL-8 3576 CXCL8
LAP (TGF-beta 1)	2372	138	C19, C20 LAP (TGF-β1) 7040 +
Leptin	1486.5	220.5	C21, C22 Leptin 3952
CCL2/MCP-1	1196.5	56.5	C23, C24 MCP-1 6347 CC
CCL3/MIP-1 alpha	1374	144	D1, D2 MIP-1α 6348 CCL3
MMP-8	1451	34	D3, D4 MMP-8 4317 +
MMP-9	1395	46	D5, D6 MMP-9 4318
NRG1-beta 1	1551.5	159.5	D7, D8 NRG1-β1 3084 HRG1-β1
Pentraxin 3	1409	106	D9, D10 Pentraxin 3 (PTX3) 5806 TSG-14 _
PD-ECGF	1328	209	D11, D12 PD-ECGF 1890
PDGF-AA	1255	28	D13, D14 PDGF-AA 5154
PDGF-AB/PDGF-BB	1037	157	D15, D16 PDGF-AB/PDGF-BB 5155
Persephin	1507	312	D17, D18 Persephin 5623
CXCL4/PF4	1494.5	69.5	D19, D20 Platelet Factor 4 (PF4) 5196 CXCL4
PlGF	1362.5	176.5	D21, D22 PlGF 5228
Prolactin	1662	263	D23, D24 Prolactin 5617
Serpin B5/Maspin	1349.5	129.5	E1, E2 Serpin B5 5268 Maspin +
Serpin E1/PAI-1	1409	40	E3, E4 Serpin E1 5054 PAI-1
Serpin F1/PEDF	1310.5	203.5	E5, E6 Serpin F1 5176 PEDF
TIMP-1	1457.5	173.5	E7, E8 TIMP-1 7076
TIMP-4	1237.5	125.5	E9, E10 TIMP-4 7079
Thrombospondin-1	1470	101	E11, E12 Thrombospondin-1 7057 TSP-1
Thrombospondin-2	1180.5	123.5	E13, E14 Thrombospondin-2 7058 TSP-2
uPA	1191.5	41.5	E15, E16 uPA 5328
Vasohibin	1333.5	55.5	E17, E18 Vasohibin 22846
VEGF	33954	2265	E19, E20 VEGF 7422
VEGF-C	1384	206	E21, E22 VEGF-C 7424
reference	95159.5	2353.5	F1, F2 Reference Spots N/A
negative spots	1132	55	F23, F24 Negative Control N/A Control (-)

## Sheet: membrane_2
line/column	A	B	C	D	E	F
0
1	83808	1992	1639	59318	1942	55588
2	89343	1989	1446	57322	1826	69897
3	1719	16473	2013	16069	6262	1822
4	1556	17259	1518	15913	5924	1408
5	1580	1781	21865	139620	22731	1338
6	1231	2395	25196	149490	21228	1505
7	2206	148654	4548	1728	193153	1828
8	1579	149511	3453	2418	163715	1825
9	1585	2199	1940	6808	2029	1262
10	1051	1900	2338	7143	1369	940
11	2048	1410	2703	1430	5552	911
12	1579	1113	2515	1550	5176	1014
13	1871	1023	48030	100792	1235	916
14	1957	988	49818	104284	1856	977
15	1249	7635	8395	1406	58699	1278
16	950	8110	9677	1385	57316	745
17	2385	1171	97796	1458	1493	946
18	3505	1493	136696	2230	1185	848
19	1786	62383	3361	1151	49750	1189
20	1428	64975	2900	1981	49161	1091
21	868	1162	1327	1122	1355	797
22	1165	996	1257	1454	1184	904
23	64909	1129	183922	1957	838	559
	75534	1084	220223	1594	914	797
	Average	SD
reference	86575.5	2767.5	A1, A2 Reference Spots N/A
Activin A	1405.5	174.5	A5, A6 Activin A 3624
ADAMTS-1	1892.5	313.5	A7, A8 ADAMTS-1 9510
Angiogenin	1318	267	A9, A10 Angiogenin 283 ANG
Angiopoietin-1	1813.5	234.5	A11, A12 Angiopoietin-1 284 Ang-1 _
Angiopoietin-2	1914	43	A13, A14 Angiopoietin-2 285 Ang-2
Angiostatin/Plasminogen	1099.5	149.5	A15, A16 Angiostatin/Plasminogen 5340
Amphiregulin	2945	560	A17, A18 Amphiregulin 374 AR
Artemin	1607	179	A19, A20 Artemin 9048
reference	70221.5	5312.5	A23, A24 Reference Spots N/A
Tissue Factor/Factor III	1990.5	1.5	B1, B2 Coagulation Factor III 2152 TF
CXCL16	16866	393	B3, B4 CXCL16 58191
DPPIV/CD26	2088	307	B5, B6 DPPIV 1803 CD26
EGF	149082	428.5	B7, B8 EGF 1950
EG-VEGF	2049.5	149.5	B9, B10 EG-VEGF 84432 PK1
Endoglin/CD105	1261.5	148.5	B11, B12 Endoglin 2022 CD105
Endostatin/Collagen XVIII	1005.5	17.5	B13, B14 Endostatin/Collagen XVIII 80781
Endothelin-1	7872.5	237.5	B15, B16 Endothelin-1 1906 ET-1 +
FGF acidic	1332	161	B17, B18 FGF acidic 2246 FGF-1
FGF basic	63679	1296	B19, B20 FGF basic 2263 FGF-2
FGF-4	1079	83	B21, B22 FGF-4 2249
FGF-7/KGF	1106.5	22.5	B23, B24 FGF-7 2252 KGF
GDNF	1542.5	96.5	C1, C2 GDNF 2668
GM-CSF	1765.5	247.5	C3, C4 GM-CSF 1437
HB-EGF	23530.5	1665.5	C5, C6 HB-EGF 1839
HGF	4000.5	547.5	C7, C8 HGF 3082
IGFBP-1	2139	199	C9, C10 IGFBP-1 3484
IGFBP-2	2609	94	C11, C12 IGFBP-2 3485
IGFBP-3	48924	894	C13, C14 IGFBP-3 3486
IL-1 beta	9036	641	C15, C16 IL-1β 3553 IL-1F2
CXCL8/IL-8	117246	19450	C17, C18 IL-8 3576 CXCL8
LAP (TGF-beta 1)	3130.5	230.5	C19, C20 LAP (TGF-β1) 7040 +
Leptin	1292	35	C21, C22 Leptin 3952
CCL2/MCP-1	202072	18150.5	C23, C24 MCP-1 6347 CC
CCL3/MIP-1 alpha	58320	998	D1, D2 MIP-1α 6348 CCL3
MMP-8	15991	78	D3, D4 MMP-8 4317 +
MMP-9	144555	4935	D5, D6 MMP-9 4318
NRG1-beta 1	2073	345	D7, D8 NRG1-β1 3084 HRG1-β1
Pentraxin 3	6975.5	167.5	D9, D10 Pentraxin 3 (PTX3) 5806 TSG-14 _
PD-ECGF	1490	60	D11, D12 PD-ECGF 1890
PDGF-AA	102538	1746	D13, D14 PDGF-AA 5154
PDGF-AB/PDGF-BB	1395.5	10.5	D15, D16 PDGF-AB/PDGF-BB 5155
Persephin	1844	386	D17, D18 Persephin 5623
CXCL4/PF4	1566	415	D19, D20 Platelet Factor 4 (PF4) 5196 CXCL4
PlGF	1288	166	D21, D22 PlGF 5228
Prolactin	1775.5	181.5	D23, D24 Prolactin 5617
Serpin B5/Maspin	1884	58	E1, E2 Serpin B5 5268 Maspin +
Serpin E1/PAI-1	6093	169	E3, E4 Serpin E1 5054 PAI-1
Serpin F1/PEDF	21979.5	751.5	E5, E6 Serpin F1 5176 PEDF
TIMP-1	178434	14719	E7, E8 TIMP-1 7076
TIMP-4	1699	330	E9, E10 TIMP-4 7079
Thrombospondin-1	5364	188	E11, E12 Thrombospondin-1 7057 TSP-1
Thrombospondin-2	1545.5	310.5	E13, E14 Thrombospondin-2 7058 TSP-2
uPA	58007.5	691.5	E15, E16 uPA 5328
Vasohibin	1339	154	E17, E18 Vasohibin 22846
VEGF	49455.5	294.5	E19, E20 VEGF 7422
VEGF-C	1269.5	85.5	E21, E22 VEGF-C 7424
reference	62742.5	7154.5	F1, F2 Reference Spots N/A
negative spots	678	119	F23, F24 Negative Control N/A Control (-)

## Sheet: membrane_3
	A	B	C	D	E	F
0	78739	1666	1088	1462	1779	81361
1	71452	1870	1330	1605	1646	89504
2	1400	8757	1364	26000	10397	1553
3	1062	8496	1270	23089	7976	1030
4	1030	1494	19961	134995	19924	1022
5	1176	2386	21247	148361	19514	1285
6	2082	154965	4427	1842	196819	1371
7	1433	140057	3633	1981	182789	1489
8	1474	2114	2261	1977	1484	1204
9	1283	2054	2166	1952	1153	876
10	1469	1301	2985	1355	3048	791
11	1143	1064	3620	1262	2349	1114
12	1246	1081	23973	86843	848	965
13	1907	1201	29885	127634	1124	1157
14	1094	6019	2247	2572	74780	879
15	1513	8235	1675	1578	84439	1124
16	6298	1181	50423	1937	1679	940
17	6263	1595	79605	2138	1708	697
18	2113	54502	4083	1687	55638	856
19	1594	62242	3045	2042	59518	1263
20	947	1423	1332	1317	1186	1063
21	1262	1124	1093	1695	894	632
22	80939	1278	1099	1141	975	666
23	97485	1416	1019	1157	946	712
	Average	SD
reference	75095.5	3643.5	A1, A2 Reference Spots N/A
Activin A	1103	73	A5, A6 Activin A 3624
ADAMTS-1	1757.5	324.5	A7, A8 ADAMTS-1 9510
Angiogenin	1378.5	95.5	A9, A10 Angiogenin 283 ANG
Angiopoietin-1	1306	163	A11, A12 Angiopoietin-1 284 Ang-1 _
Angiopoietin-2	1576.5	330.5	A13, A14 Angiopoietin-2 285 Ang-2
Angiostatin/Plasminogen	1303.5	209.5	A15, A16 Angiostatin/Plasminogen 5340
Amphiregulin	6280.5	17.5	A17, A18 Amphiregulin 374 AR
Artemin	1853.5	259.5	A19, A20 Artemin 9048
reference	89212	8273	A23, A24 Reference Spots N/A
Tissue Factor/Factor III	1768	102	B1, B2 Coagulation Factor III 2152 TF
CXCL16	8626.5	130.5	B3, B4 CXCL16 58191
DPPIV/CD26	1940	446	B5, B6 DPPIV 1803 CD26
EGF	147511	7454	B7, B8 EGF 1950
EG-VEGF	2084	30	B9, B10 EG-VEGF 84432 PK1
Endoglin/CD105	1182.5	118.5	B11, B12 Endoglin 2022 CD105
Endostatin/Collagen XVIII	1141	60	B13, B14 Endostatin/Collagen XVIII 80781
Endothelin-1	7127	1108	B15, B16 Endothelin-1 1906 ET-1 +
FGF acidic	1388	207	B17, B18 FGF acidic 2246 FGF-1
FGF basic	58372	3870	B19, B20 FGF basic 2263 FGF-2
FGF-4	1273.5	149.5	B21, B22 FGF-4 2249
FGF-7/KGF	1347	69	B23, B24 FGF-7 2252 KGF
GDNF	1209	121	C1, C2 GDNF 2668
GM-CSF	1317	47	C3, C4 GM-CSF 1437
HB-EGF	20604	643	C5, C6 HB-EGF 1839
HGF	4030	397	C7, C8 HGF 3082
IGFBP-1	2213.5	47.5	C9, C10 IGFBP-1 3484
IGFBP-2	3302.5	317.5	C11, C12 IGFBP-2 3485
IGFBP-3	26929	2956	C13, C14 IGFBP-3 3486
IL-1 beta	1961	286	C15, C16 IL-1β 3553 IL-1F2
CXCL8/IL-8	65014	14591	C17, C18 IL-8 3576 CXCL8
LAP (TGF-beta 1)	3564	519	C19, C20 LAP (TGF-β1) 7040 +
Leptin	1212.5	119.5	C21, C22 Leptin 3952
CCL2/MCP-1	1059	40	C23, C24 MCP-1 6347 CC
CCL3/MIP-1 alpha	1533.5	71.5	D1, D2 MIP-1α 6348 CCL3
MMP-8	24544.5	1455.5	D3, D4 MMP-8 4317 +
MMP-9	141678	6683	D5, D6 MMP-9 4318
NRG1-beta 1	1911.5	69.5	D7, D8 NRG1-β1 3084 HRG1-β1
Pentraxin 3	1964.5	12.5	D9, D10 Pentraxin 3 (PTX3) 5806 TSG-14 _
PD-ECGF	1308.5	46.5	D11, D12 PD-ECGF 1890
PDGF-AA	107238	20395.5	D13, D14 PDGF-AA 5154
PDGF-AB/PDGF-BB	2075	497	D15, D16 PDGF-AB/PDGF-BB 5155
Persephin	2037.5	100.5	D17, D18 Persephin 5623
CXCL4/PF4	1864.5	177.5	D19, D20 Platelet Factor 4 (PF4) 5196 CXCL4
PlGF	1506	189	D21, D22 PlGF 5228
Prolactin	1149	8	D23, D24 Prolactin 5617
Serpin B5/Maspin	1712.5	66.5	E1, E2 Serpin B5 5268 Maspin +
Serpin E1/PAI-1	9186.5	1210.5	E3, E4 Serpin E1 5054 PAI-1
Serpin F1/PEDF	19719	205	E5, E6 Serpin F1 5176 PEDF
TIMP-1	189804	7015	E7, E8 TIMP-1 7076
TIMP-4	1318.5	165.5	E9, E10 TIMP-4 7079
Thrombospondin-1	2698.5	349.5	E11, E12 Thrombospondin-1 7057 TSP-1
Thrombospondin-2	986	138	E13, E14 Thrombospondin-2 7058 TSP-2
uPA	79609.5	4829.5	E15, E16 uPA 5328
Vasohibin	1693.5	14.5	E17, E18 Vasohibin 22846
VEGF	57578	1940	E19, E20 VEGF 7422
VEGF-C	1040	146	E21, E22 VEGF-C 7424
reference	85432.5	4071.5	F1, F2 Reference Spots N/A
negative spots	689	23	F23, F24 Negative Control N/A Control (-)

## Sheet: membrane_4
	A	b	C	D	E	F
1	68638	1170	1406	58640	1273	78552
2	73431	1241	988	57056	857	90175
3	1236	46097	1840	10982	4248	1409
4	1255	32226	1613	7598	3659	1093
5	1044	1699	25349	142830	20060	1304
6	1246	6326	25927	148501	17704	959
7	1439	174198	4359	2963	179320	1281
8	1300	129618	3700	2075	142481	1507
9	1296	1755	2113	7907	1550	1168
10	1588	1748	1763	11279	1413	1011
11	1318	1436	2579	1461	1567	845
12	1096	1432	2616	1868	1561	978
13	1369	1714	36428	72553	1543	685
14	1525	1248	40059	84015	1371	951
15	805	7549	16560	1489	49724	978
16	921	5493	15095	1615	48605	1334
17	2741	1629	89847	2110	1429	872
18	3422	1372	86129	1955	1266	1078
19	1783	64737	1661	1628	72039	883
20	1651	48440	1821	1680	65482	911
21	1163	1185	947	1742	1377	964
22	1149	1435	1572	1342	1489	761
23	57651	1670	204891	3139	755	693
24	45322	1491	169031	1831	1075	518
	Average	SD
reference	71034.5	2396.5	A1, A2 Reference Spots N/A
Activin A	1145	101	A5, A6 Activin A 3624
ADAMTS-1	1369.5	69.5	A7, A8 ADAMTS-1 9510
Angiogenin	1442	146	A9, A10 Angiogenin 283 ANG
Angiopoietin-1	1207	111	A11, A12 Angiopoietin-1 284 Ang-1 _
Angiopoietin-2	1447	78	A13, A14 Angiopoietin-2 285 Ang-2
Angiostatin/Plasminogen	863	58	A15, A16 Angiostatin/Plasminogen 5340
Amphiregulin	3081.5	340.5	A17, A18 Amphiregulin 374 AR
Artemin	1717	66	A19, A20 Artemin 9048
reference	51486.5	6164.5	A23, A24 Reference Spots N/A
Tissue Factor/Factor III	1205.5	35.5	B1, B2 Coagulation Factor III 2152 TF
CXCL16	39161.5	6935.5	B3, B4 CXCL16 58191
DPPIV/CD26	4012.5	2313.5	B5, B6 DPPIV 1803 CD26
EGF	151908	22290	B7, B8 EGF 1950
EG-VEGF	1751.5	3.5	B9, B10 EG-VEGF 84432 PK1
Endoglin/CD105	1434	2	B11, B12 Endoglin 2022 CD105
Endostatin/Collagen XVIII	1481	233	B13, B14 Endostatin/Collagen XVIII 80781
Endothelin-1	6521	1028	B15, B16 Endothelin-1 1906 ET-1 +
FGF acidic	1500.5	128.5	B17, B18 FGF acidic 2246 FGF-1
FGF basic	56588.5	8148.5	B19, B20 FGF basic 2263 FGF-2
FGF-4	1310	125	B21, B22 FGF-4 2249
FGF-7/KGF	1580.5	89.5	B23, B24 FGF-7 2252 KGF
GDNF	1197	209	C1, C2 GDNF 2668
GM-CSF	1726.5	113.5	C3, C4 GM-CSF 1437
HB-EGF	25638	289	C5, C6 HB-EGF 1839
HGF	4029.5	329.5	C7, C8 HGF 3082
IGFBP-1	1938	175	C9, C10 IGFBP-1 3484
IGFBP-2	2597.5	18.5	C11, C12 IGFBP-2 3485
IGFBP-3	38243.5	1815.5	C13, C14 IGFBP-3 3486
IL-1 beta	15827.5	732.5	C15, C16 IL-1β 3553 IL-1F2
CXCL8/IL-8	87988	1859	C17, C18 IL-8 3576 CXCL8
LAP (TGF-beta 1)	1741	80	C19, C20 LAP (TGF-β1) 7040 +
Leptin	1259.5	312.5	C21, C22 Leptin 3952
CCL2/MCP-1	186961	17930	C23, C24 MCP-1 6347 CC
CCL3/MIP-1 alpha	57848	792	D1, D2 MIP-1α 6348 CCL3
MMP-8	9290	1692	D3, D4 MMP-8 4317 +
MMP-9	145666	2835.5	D5, D6 MMP-9 4318
NRG1-beta 1	2519	444	D7, D8 NRG1-β1 3084 HRG1-β1
Pentraxin 3	9593	1686	D9, D10 Pentraxin 3 (PTX3) 5806 TSG-14 _
PD-ECGF	1664.5	203.5	D11, D12 PD-ECGF 1890
PDGF-AA	78284	5731	D13, D14 PDGF-AA 5154
PDGF-AB/PDGF-BB	1552	63	D15, D16 PDGF-AB/PDGF-BB 5155
Persephin	2032.5	77.5	D17, D18 Persephin 5623
CXCL4/PF4	1654	26	D19, D20 Platelet Factor 4 (PF4) 5196 CXCL4
PlGF	1542	200	D21, D22 PlGF 5228
Prolactin	2485	654	D23, D24 Prolactin 5617
Serpin B5/Maspin	1065	208	E1, E2 Serpin B5 5268 Maspin +
Serpin E1/PAI-1	3953.5	294.5	E3, E4 Serpin E1 5054 PAI-1
Serpin F1/PEDF	18882	1178	E5, E6 Serpin F1 5176 PEDF
TIMP-1	160900	18419.5	E7, E8 TIMP-1 7076
TIMP-4	1481.5	68.5	E9, E10 TIMP-4 7079
Thrombospondin-1	1564	3	E11, E12 Thrombospondin-1 7057 TSP-1
Thrombospondin-2	1457	86	E13, E14 Thrombospondin-2 7058 TSP-2
uPA	49164.5	559.5	E15, E16 uPA 5328
Vasohibin	1347.5	81.5	E17, E18 Vasohibin 22846
VEGF	68760.5	3278.5	E19, E20 VEGF 7422
VEGF-C	1433	56	E21, E22 VEGF-C 7424
reference	84363.5	5811.5	F1, F2 Reference Spots N/A
negative spots	605.5	87.5	F23, F24 Negative Control N/A Control (-)

## Sheet: Tabelle5
reference			A1, A2 Reference Spots N/A
Activin A			A5, A6 Activin A 3624
ADAMTS-1			A7, A8 ADAMTS-1 9510
Angiogenin			A9, A10 Angiogenin 283 ANG
Angiopoietin-1			A11, A12 Angiopoietin-1 284 Ang-1 _
Angiopoietin-2			A13, A14 Angiopoietin-2 285 Ang-2
Angiostatin/Plasminogen			A15, A16 Angiostatin/Plasminogen 5340
Amphiregulin			A17, A18 Amphiregulin 374 AR
Artemin			A19, A20 Artemin 9048
reference			A23, A24 Reference Spots N/A
Tissue Factor/Factor III			B1, B2 Coagulation Factor III 2152 TF
CXCL16			B3, B4 CXCL16 58191
DPPIV/CD26			B5, B6 DPPIV 1803 CD26
EGF			B7, B8 EGF 1950
EG-VEGF			B9, B10 EG-VEGF 84432 PK1
Endoglin/CD105			B11, B12 Endoglin 2022 CD105
Endostatin/Collagen XVIII			B13, B14 Endostatin/Collagen XVIII 80781
Endothelin-1			B15, B16 Endothelin-1 1906 ET-1 +
FGF acidic			B17, B18 FGF acidic 2246 FGF-1
FGF basic			B19, B20 FGF basic 2263 FGF-2
FGF-4			B21, B22 FGF-4 2249
FGF-7/KGF			B23, B24 FGF-7 2252 KGF
GDNF			C1, C2 GDNF 2668
GM-CSF			C3, C4 GM-CSF 1437
HB-EGF			C5, C6 HB-EGF 1839
HGF			C7, C8 HGF 3082
IGFBP-1			C9, C10 IGFBP-1 3484
IGFBP-2			C11, C12 IGFBP-2 3485
IGFBP-3			C13, C14 IGFBP-3 3486
IL-1 beta			C15, C16 IL-1β 3553 IL-1F2
CXCL8/IL-8			C17, C18 IL-8 3576 CXCL8
LAP (TGF-beta 1)			C19, C20 LAP (TGF-β1) 7040 +
Leptin			C21, C22 Leptin 3952
CCL2/MCP-1			C23, C24 MCP-1 6347 CC
CCL3/MIP-1 alpha			D1, D2 MIP-1α 6348 CCL3
MMP-8			D3, D4 MMP-8 4317 +
MMP-9			D5, D6 MMP-9 4318
NRG1-beta 1			D7, D8 NRG1-β1 3084 HRG1-β1
Pentraxin 3			D9, D10 Pentraxin 3 (PTX3) 5806 TSG-14 _
PD-ECGF			D11, D12 PD-ECGF 1890
PDGF-AA			D13, D14 PDGF-AA 5154
PDGF-AB/PDGF-BB			D15, D16 PDGF-AB/PDGF-BB 5155
Persephin			D17, D18 Persephin 5623
CXCL4/PF4			D19, D20 Platelet Factor 4 (PF4) 5196 CXCL4
PlGF			D21, D22 PlGF 5228
Prolactin			D23, D24 Prolactin 5617
Serpin B5/Maspin			E1, E2 Serpin B5 5268 Maspin +
Serpin E1/PAI-1			E3, E4 Serpin E1 5054 PAI-1
Serpin F1/PEDF			E5, E6 Serpin F1 5176 PEDF
TIMP-1			E7, E8 TIMP-1 7076
TIMP-4			E9, E10 TIMP-4 7079
Thrombospondin-1			E11, E12 Thrombospondin-1 7057 TSP-1
Thrombospondin-2			E13, E14 Thrombospondin-2 7058 TSP-2
uPA			E15, E16 uPA 5328
Vasohibin			E17, E18 Vasohibin 22846
VEGF			E19, E20 VEGF 7422
VEGF-C			E21, E22 VEGF-C 7424
reference			F1, F2 Reference Spots N/A
negative spots			F23, F24 Negative Control N/A Control (-)
